# Supplementary material for: Tandem duplication of chromosomal segments is common in ovarian and breast cancer genomes
Source: J Pathol. 2012 Aug;227(4):446–55. doi: 10.1002/path.4042 (PMC3428857; doi:10.1002/path.4042)
Supplement: Table S1 — Sample details. [file path0227-0446-sd2.xls]

## Sheet: Supplementary Table 1
Table S1
Sample	Histotype	Stage	Grade	Germline BRCA Mutation Results (sequencing and MLPA)	Germline Classification	Somatic BRCA Mutation Results	Somatic Classification	BRCA1 Promoter Methylation	PALB2 Promoter Methylation	FANCF Promoter Methylation	De-bulk Status	Primary Chemotherapy	PFS Status (0 = censor; 1 = progressed)	PFS (Months from Surgery)	OS Status (0 = censor; 1 = deceased)	OS (Months from Surgery)	Site Sampled for NGS	Site Sampled for NGS % Tumour
PD3722a	Serous	IIIC	3	Not available	-	BRCA1 c.272G>C	Unclassified	No	No	No	macroscopic disease ≤1 cm	Carboplatin/Paclitaxel	0	43.4625	0	43.4625	Primary	80
PD3723a	Serous	IIIB	3	No mutation	-	No mutation	-	No	No	No	macroscopic disease ≤1 cm	Carboplatin/Paclitaxel	1	23.8682	1	38.4982	Primary	90
PD3724a	Serous	IIIC	3	BRCA2: c.5576_5579het_delTTAA	Pathogenic	-	-	No	No	No	macroscopic disease ≤1 cm	Carboplatin/Paclitaxel	1	16.6026	0	54.1474	Primary	90
PD3725a	Serous	IIIC	3	No mutation	-	No mutation	-	~50% (DNA 40% tumour)	No	No	macroscopic disease ≤1 cm	Carboplatin/Paclitaxel/Docetaxel	1	18.4436	1	27.3202	Primary	70
PD3726a	Serous	IIIC	3	BRCA2: c.755_758delACAG	Pathogenic	-	-	No	No	No	tumour unresectable	Carboplatin/Paclitaxel	0	33.6325	0	33.6325	Primary	75
PD3728a	Serous	IIIC	2	No mutation	-	No mutation	-	No	No	No	macroscopic disease ≤1 cm	Carboplatin/Paclitaxel	0	68.7445	0	68.7445	Primary	70
PD3730a	Serous	IIIC	3	No mutation	-	No mutation	-	No	No	No	macroscopic disease ≤1 cm	Carboplatin/Paclitaxel	1	11.9999	1	30.3449	Metastasis	80
PD3731a	Serous	IIIC	3	BRCA1: c.1961het_delA (no MPLA result)	Pathogenic	-	-	No	No	No	macroscopic disease ≤1 cm	Carboplatin/Paclitaxel	1	10.6191	1	31.6928	Metastasis	70
PD3753a	Clear Cell	IIIC	3	No mutation	-	No mutation	-	No	No	No	no macroscopic disease	Carboplatin/Paclitaxel	0	46.7173	0	46.7173	Primary	85
PD3756a	Clear Cell	IC	3	No mutation	-	No mutation	-	No	No	No	no macroscopic disease	Carboplatin/Paclitaxel/Docetaxel	1	15.3861	1	25.7422	Primary	80
PD3759a	Clear Cell	IIB	3	No Mutation		No mutation	-	No	No	No	no macroscopic disease	Carboplatin/Paclitaxel	0	42.542	0	42.542	Primary	80
PD3760a	Clear Cell	IC	3	No mutation	-	No mutation	-	No	No	No	no macroscopic disease	Carboplatin/Paclitaxel	0	68.3828	0	68.3828	Primary	80
PD3761a	Clear Cell	IC	3	BRCA1: c.4039A>G	Polymorphism of likely low clinical significance	No mutation	-	No	No	No	no macroscopic disease	Carboplatin/Paclitaxel	0	51.1227	0	51.1227	Primary	60
