# Supplementary material for: Tandem duplication of chromosomal segments is common in ovarian and breast cancer genomes
Source: J Pathol. 2012 Aug;227(4):446–55. doi: 10.1002/path.4042 (PMC3428857; doi:10.1002/path.4042)
Supplement: Table S4 — Primer sequences. [file path0227-0446-sd5.xls]

## Sheet: Primers
Table S4
Genes	Forward Primer	Sequence	Reverse Primer	Sequence	Expected Product Size (bp)
CCNY / CREM	CCNY_10F	TGACAAACACAACCCAGAGC	CREM_4R	CTTCCATCATGCTGGGATTC	306
CCNY/CREM (2)	CCNY_11F	TGGAAGCGGATTGTTTTAGG	CREM_7R	AAGAGGGTCTTCGTGAAAGG	331
NDUFA11 / STX17	NDUFA11_2F	CGCTGCCTACAGAGTCACAC	STX17_5R	AGGTTTCCCACGATTCTGC	200
AGGF1 / SCAMP1	AGGF1_1F	TCACACAGAACGGCTGTACC	SCAMP1_4R	TCCCGACGATCTAATTCTGC	237
MAP3K1 / SIRPA	MAP3K1_13F	TGGCCGCCTTTGTCTTATAG	SIRPA_10R	CAGCATAGGTGAGGGTGTCC	293
ATP9B	ATP9B_15F	AATCCATGAAGCCGTGAAAG	ATP9B_12R	CCAAAAATAGCGCTTTCGTC	206
ATP9B (2)	14F	AGATCCAGAGCCATGTCAGG	13R	CTTTGCCCATGTCCAAGTTC	336
C2orf67 / MARCH4	C2orf67_2F	GCAGCTCTGATGACGATTTG	MARCH4_3R	AGCCATACATCCCGTAGCAG	366
C11orf41 / DNAJC24	C11orf41_17F	GCTTCCTGAGATGGTCATGG	DNAJC24_4R	GAGCATCTACTGGTCCTACATTTC	266
TSHZ3	TSHZ3_L1	AAGCATCATGCCGAGGAG	TSHZ3_R1	TGGGTCTAAACCTTCGTCCA	103
ACTB and HPRT1 control primer sequences from Etemadmoghadam et al., 2010
